# Supplementary material for: Nematicidal Coumarins from Cnidium monnieri Fruits and Angelica dahurica Roots and Their Physiological Effect on Pine Wood Nematode (Bursaphelenchus xylophilus)
Source: Molecules. 2023 May 15;28(10):4109. doi: 10.3390/molecules28104109 (PMC10223656; doi:10.3390/molecules28104109)
Supplement: Supplementary file 1 [file molecules-28-04109-s001.zip]

Archive with 1 entries (1 files):
- molecules-2369821-supplementary.pdf
